# Supplementary material for: Detection of Burkholderia pseudomallei O-antigen serotypes in near-neighbor species
Source: BMC Microbiol. 2012 Nov 5;12:250. doi: 10.1186/1471-2180-12-250 (PMC3541218; doi:10.1186/1471-2180-12-250)
Supplement: Additional file 1 — Table S1. List of Burkholderia strains used in this study, and their identified genotypes and phenotypes. [file 1471-2180-12-250-S1.xls]

## Sheet: NN
Table S1: List of Burkholderia strains used in this study, and their identified genotypes and phenotypes.
		Genotype	Phenotype					Genome Sequence
Species	Strain	PCR	Ladder	Patient Serum A	Patient Serum B	B. mallei Serum (mAb 3D11)	PS-Pp-W IgM Serum	Acc. Number
B. cepacia	TGO1955	-	Unknown	-	-	-	N/A	N/A
B. cepacia	TGO6558	-	Unknown	-	-	-	N/A	N/A
B. mallei	ATCC15310	A	A	+	-	+	N/A	N/A
B. mallei	India 86-567-2	A	A	+	-	+	N/A	JN581990
B. mallei	#1 Turkey	A	A	+	-	+	N/A	N/A
B. mallei	India 65-503	A	A	+	-	+	N/A	N/A
B. mallei	2000031304	A	A	+	-	+	N/A	N/A
B. mallei	KC234	A	A	+	-	+	N/A	N/A
B. mallei	KC235	A	A	+	-	+	N/A	N/A
B. mallei	ATCC10399	A	Rough	-	-	-	N/A	NZ_CH899681
B. mallei	KC237	A	A	+	-	+	N/A	JN581991
B. mallei	KC238	A	A	+	-	+	N/A	N/A
B. mallei	2002721278	A	A	+	-	+	N/A	N/A
B. mallei	2002721279	A	A	+	-	+	N/A	N/A
B. mallei	2002721280	A	A	+	-	+	N/A	NZ_CH899691
B. mallei	ATCC23344	A	A	+	-	+	-	NC_006348
B. mallei	NCTC10229	A	A	+	-	+	N/A	NC_008836
B. mallei	NCTC10247	A	A	+	-	+	N/A	NC_009080
B. mallei	NCTC10260	A	A	+	-	+	N/A	N/A
B. mallei	Turkey5	A	A	+	-	+	N/A	N/A
B. mallei	NCTC3709	A	A	+	-	+	N/A	N/A
B. mallei	NCTC3708	A	A	+	-	+	N/A	N/A
B. mallei	NCTC120	A	Rough	-	-	-	N/A	JN581992
B. mallei	2002734307	A	A	+	-	+	N/A	N/A
B. mallei	2004037733	A	A	+	-	+	N/A	N/A
B. multivorans	AZ022	-	Unknown	-	-	-	N/A	N/A
B. multivorans	MSMB104	-	Unknown	-	-	-	N/A	N/A
B. multivorans	MSMB105	-	Unknown	-	-	-	N/A	N/A
B. oklahomensis	C6786	-	Unknown	-	-	-	N/A	NZ_ABBG01000257-8
B. oklahomensis	C7532	-	Unknown	-	-	-	N/A	N/A
B. oklahomensis	C7533	-	Unknown	-	-	-	N/A	N/A
B. oklahomensis	E0147	+	A	+	-	+	-	NZ_ABBF01000376
B. pseudomallei	K96243	A	A	+	-	+	+	NC_06350
B. pseudomallei	576	B	B	-	+	-	N/A	NZ_ACCE01000003
B. pseudomallei	MSHR840	B2	B2	-	+	-	N/A	GU574442
B. pseudomallei	MSHR1655	A	Rough	-	-	-	N/A	NZ_CH899712
B. thailandensis	E264	A	A	+	-	-	+	NC_007651
B. thailandensis	MSMB59	A	A	+	-	-	-	JN581997
B. thailandensis	MSMB60	A	A	+	-	-	-	JN581998
B. thailandensis	TXDOH	A	A	+	-	+	-	NZ_ABBD01000533
B. thailandensis	82172	B2	B2	-	+	-	-	JQ783347
B. thailandensis	E254	A	A	+	-	+	+	N/A
B. thailandensis	E444	A	A	+	-	+	+	N/A
B. thailandensis	2002721121	A	A	+	-	+	+	N/A
B. thailandensis	2002721643	A	A	+	-	+	+	N/A
B. thailandensis	2002721701	A	A	+	-	+	+	N/A
B. thailandensis	2002721723	A	A	+	-	+	+	N/A
B. thailandensis	USAMRU Malaysia #20	A	A	+	-	+	+	N/A
B. thailandensis-like	MSMB43	-	Unknown	-	+	-	N/A	NZ_ABBM01000478
B. thailandensis-like	MSMB121	B2	B2	-	+	-	N/A	JF745809
B. thailandensis-like	MSMB122	B2	B2	-	+	-	N/A	HQ908420
B. thailandensis-like	MSMB712	B2	B2	-	+	-	N/A	N/A
B. thailandensis-like	MSMB714	B2	B2	-	+	-	N/A	N/A
B. ubonensis	MSMB55	-	Unknown	-	-	-	N/A	N/A
B. ubonensis	MSMB57	B	B	-	+	-	N/A	JF745807
B. ubonensis	MSMB61	-	Unknown	-	-	-	N/A	N/A
B. ubonensis	MSMB65	-	Unknown	-	-	-	N/A	N/A
B. ubonensis	MSMB83	-	Unknown	-	-	-	N/A	N/A
B. ubonensis	MSMB89	-	Unknown	-	-	-	N/A	N/A
B. ubonensis	MSMB90	-	Unknown	-	-	-	N/A	N/A
B. ubonensis	MSMB91	-	Unknown	-	-	-	N/A	N/A
B. ubonensis	MSMB106	B	B	-	+	-	N/A	N/A
B. ubonensis	MSMB108	-	B2	-	+	-	N/A	N/A
B. ubonensis	MSMB111	-	Unknown	-	-	-	N/A	N/A
B. ubonensis	MSMB112	B	B	-	+	-	N/A	N/A
B. ubonensis	MSMB113	-	Unknown	-	-	-	N/A	N/A
B. ubonensis	MSMB114	-	Unknown	-	-	-	N/A	N/A
B. ubonensis	MSMB116	B	B	-	+	-	N/A	N/A
B. ubonensis	MSMB119	-	Unknown	-	-	-	N/A	N/A
B. ubonensis	MSMB134	B	B	-	+	-	N/A	N/A
B. ubonensis	MSMB135	-	Unknown	-	-	-	N/A	N/A
B. ubonensis	MSMB141	-	Unknown	-	-	-	N/A	N/A
B. ubonensis	MSMB142	-	Unknown	-	-	-	N/A	N/A
B. ubonensis	MSMB143	-	Unknown	-	-	-	N/A	N/A
B. ubonensis	MSMB145	-	Unknown	-	-	-	N/A	N/A
B. ubonensis	MSMB146	-	Unknown	-	-	-	N/A	N/A
B. ubonensis	MSMB147	-	Unknown	-	-	-	N/A	N/A
B. ubonensis	MSMB148	-	Unknown	-	-	-	N/A	N/A
B. ubonensis	MSMB152	-	Unknown	-	-	-	N/A	N/A
B. ubonensis	MSMB153	-	Unknown	-	-	-	N/A	N/A
B. ubonensis	MSMB155	-	Unknown	-	-	-	N/A	N/A
B. ubonensis	MSMB157	-	Unknown	-	-	-	N/A	N/A
B. ubonensis	MSMB166	B	B	-	+	-	N/A	N/A
B. ubonensis	MSMB167	-	Unknown	-	-	-	N/A	N/A
B. ubonensis	MSMB169	B	B	-	+	-	N/A	N/A
B. ubonensis	MSMB170	-	Unknown	-	-	-	N/A	N/A
B. ubonensis	MSMB171	-	Unknown	-	-	-	N/A	N/A
B. ubonensis	MSMB172	-	Unknown	-	-	-	N/A	N/A
B. ubonensis	MSMB173	-	Unknown	-	-	-	N/A	N/A
B. ubonensis	MSMB176	-	Unknown	-	-	-	N/A	N/A
B. ubonensis	MSMB177	-	Unknown	-	-	-	N/A	N/A
B. ubonensis	MSMB178	-	Unknown	-	-	-	N/A	N/A
B. ubonensis	MSMB258a	B	B	-	+	-	N/A	N/A
B. ubonensis	MSMB258b	B	B	-	+	-	N/A	N/A
B. ubonensis	MSMB685	B	B	-	+	-	N/A	N/A
B. ubonensis	MSMB686	B	B	-	+	-	N/A	N/A
B. ubonensis	NCTC13147	-	Unknown	-	-	-	N/A	N/A
B. vietnamiensis	G4	-	Unknown	-	-	-	N/A	NC_009256
Burkholderia sp.	MSMB49	-	Unknown	-	-	-	N/A	N/A
Burkholderia sp.	MSMB50	-	Unknown	-	-	-	N/A	N/A
Burkholderia sp.	MSMB56	-	Unknown	-	-	-	N/A	N/A
Burkholderia sp.	MSMB85	-	Unknown	-	-	-	N/A	N/A
Burkholderia sp.	MSMB86	-	Unknown	-	-	-	N/A	N/A
Burkholderia sp.	MSMB87	-	Unknown	-	-	-	N/A	N/A
Burkholderia sp.	MSMB101	-	Unknown	-	-	-	N/A	N/A
Burkholderia sp.	MSMB110	-	Unknown	-	-	-	N/A	N/A
Burkholderia sp.	MSMB117	-	Unknown	-	-	-	N/A	N/A
Burkholderia sp.	MSMB138	-	Unknown	-	-	-	N/A	N/A
Burkholderia sp.	MSMB139	-	Unknown	-	-	-	N/A	N/A
Burkholderia sp.	MSMB312b	-	Unknown	-	-	-	N/A	N/A
Burkholderia sp.	AZ010	-	Unknown	-	-	-	N/A	N/A
Burkholderia sp.	AZ033	-	Unknown	-	-	-	N/A	N/A
Burkholderia sp.	AZ035	-	Unknown	-	-	-	N/A	N/A
Burkholderia sp.	MSMB53	-	Unknown	-	-	-	N/A	N/A
Burkholderia sp.	MSMB88	-	Unknown	-	-	-	N/A	N/A
Burkholderia sp.	MSMB97	-	Unknown	-	-	-	N/A	N/A
Burkholderia sp.	MSMB175	-	B2	-	+	-	N/A	JF745808
